# Supplementary material for: A phase 2 randomised controlled trial of mazdutide in Chinese overweight adults or adults with obesity
Source: Nat Commun. 2023 Dec 14;14:8289. doi: 10.1038/s41467-023-44067-4 (PMC10719339; doi:10.1038/s41467-023-44067-4)
Supplement: Supplementary file 4 — Source Data [file 41467_2023_44067_MOESM4_ESM.xlsx]

## Sheet: Fig. 2b
	Percent change from baseline in body weight (%)
		IBI362 3 mg		IBI362 4.5 mg		IBI362 6 mg		Placebo
		LS mean	SE	LS mean	SE	LS mean	SE	LS mean	SE
	Week 4	-1.57	0.235	-2.09	0.23	-2.5	0.235	0.07	0.233
	Week 8	-3.66	0.339	-4.7	0.329	-5	0.335	0.35	0.333
	Week 12	-5.14	0.436	-7.06	0.422	-7.66	0.43	0.47	0.431
	Week 16	-6.13	0.534	-8.94	0.521	-9.51	0.531	0.53	0.53
	Week 20	-6.74	0.595	-10.07	0.58	-10.89	0.595	0.56	0.59
	Week 24	-7.22	0.674	-10.56	0.651	-11.58	0.669	1.04	0.668

## Sheet: Fig. S3
	Change from baseline in waist circumferance (cm)
		IBI362 3 mg		IBI362 4.5 mg		IBI362 6 mg		Placebo
		LS mean	SE	LS mean	SE	LS mean	SE	LS mean	SE
	Week 4	-1.24	0.357	-1.48	0.342	-1.88	0.35	-0.82	0.349
	Week 8	-2.68	0.521	-3.65	0.493	-3.52	0.502	-1.13	0.501
	Week 12	-3.96	0.6	-5.33	0.565	-5.99	0.584	-1.28	0.592
	Week 16	-4.47	0.661	-7.14	0.637	-6.95	0.654	-1.48	0.658
	Week 20	-5.53	0.707	-7.91	0.682	-8.02	0.705	-1.24	0.702
	Week 24	-5.58	0.745	-8.45	0.715	-8.75	0.736	-1.13	0.74

## Sheet: Fig. 4a
	Change from baseline in systolic blood pressure (mm Hg)
		IBI362 3 mg		IBI362 4.5 mg		IBI362 6 mg		Placebo
		LS mean	SE	LS mean	SE	LS mean	SE	LS mean	SE
	Week 4	-1.08	1.011	-1.83	0.997	-3.73	1.001	-0.14	1.008
	Week 8	-0.95	1.149	-2.87	1.097	-5.29	1.104	1.48	1.108
	Week 12	-0.31	1.209	-3.78	1.149	-6.43	1.172	2.43	1.215
	Week 16	-1.36	1.206	-4	1.181	-7.26	1.205	2.84	1.212
	Week 20	1.07	1.244	-2.33	1.224	-7.75	1.282	1.48	1.245
	Week 24	-1.25	1.251	-2.2	1.201	-6.93	1.226	2.94	1.235

## Sheet: Fig. 4b
	Change from baseline in diastolic blood pressure (mm Hg)
		IBI362 3 mg		IBI362 4.5 mg		IBI362 6 mg		Placebo
		LS mean	SE	LS mean	SE	LS mean	SE	LS mean	SE
	Week 4	-0.49	0.733	-0.72	0.722	-0.53	0.724	0.76	0.73
	Week 8	-0.19	0.746	-1.77	0.712	-1.4	0.715	1.34	0.721
	Week 12	0.42	0.829	-2.17	0.79	-1.57	0.806	1.7	0.833
	Week 16	-0.17	0.764	-2.63	0.746	-2.31	0.759	1.39	0.766
	Week 20	1.02	0.812	-2.72	0.796	-3.08	0.828	-0.35	0.809
	Week 24	-0.62	0.841	-1.68	0.807	-3.56	0.823	0.88	0.83

## Sheet: Fig. S8
	Change from baseline in heart rate (beat per min)
		IBI362 3 mg		IBI362 4.5 mg		IBI362 6 mg		Placebo
		mean	SE	mean	SE	mean	SE	mean	SE
	Week 1	2.09	0.894	1.74	1.28	3.86	0.996	3.48	1.023
	Week 2	3.3	0.869	0.94	1.39	3.74	0.945	1.09	1.073
	Week 3	3.9	0.875	1.88	1.21	5.95	1.11	1.7	1.156
	Week 4	3.46	0.937	3.66	1.354	5.05	0.998	2.28	1.118
	Week 5	6.03	0.923	4.76	1.283	6.32	1.069	1.63	1.037
	Week 6	6.03	1.156	4.37	1.288	7.33	1.219	1.45	1.206
	Week 7	5.03	1.06	4.77	1.256	7.08	1.253	2.65	1.108
	Week 8	5.67	1.228	4.82	1.258	7.88	1.177	3.75	1.084
	Week 9	6.04	1.2	9.57	1.526	10.68	1.355	3.93	1.319
	Week 10	8.07	1.404	6.61	1.26	7.97	1.166	4.11	1.239
	Week 12	6.52	1.364	5.69	1.372	8.73	1.068	4.34	1.153
	Week 16	7.12	1.33	8.38	1.497	9.15	1.386	2.95	1.021
	Week 20	8.31	1.277	6.29	1.431	10.18	1.709	7.31	1.323
	Week 24	5.82	1.193	5.38	1.433	8.75	1.082	4.81	1.11
	Week 28	3.95	1.406	2.13	1.462	3.71	1.415	8.56	1.836
	Week 32	1.38	1.417	-2.4	1.444	0.56	1.465	4.44	1.27
	Week 36	3.71	1.331	0.99	1.505	2.47	1.324	6.71	1.291
